# Supplementary material for: Experimental Infection of Ornithodoros erraticus sensu stricto with Two Portuguese African Swine Fever Virus Strains. Study of Factors Involved in the Dynamics of Infection in Ticks
Source: PLoS One. 2015 Sep 14;10(9):e0137718. doi: 10.1371/journal.pone.0137718 (PMC4569400; doi:10.1371/journal.pone.0137718)
Supplement: S6 Table — (XLSX) [file pone.0137718.s006.xlsx]

## Sheet: Sheet1
RouteofExposure	Virus	Titre	Stage	Final titre	DPE	Infected	Vector
IN	H	2.3	2	0	0	N.D	N.D
IN	H	2.3	2	0	0	N.D	N.D
IN	H	2.3	4	0	0	N.D	N.D
IN	H	2.3	5	0	0	N.D	N.D
IN	H	2.3	5	0	0	N.D	N.D
IN	H	2.3	5	0	0	N.D	N.D
IN	H	2.3	5	0	0	N.D	N.D
IN	H	2.3	5	0	0	N.D	N.D
IN	H	2.3	5	0	0	N.D	N.D
IN	H	2.3	5	0	0	N.D	N.D
IN	H	2.3	F	0	0	N.D	N.D
IN	H	2.3	F	0	0	N.D	N.D
IN	H	2.3	M	0	0	N.D	N.D
IN	H	2.3	5	3.7	10	yes	no
IN	H	2.3	M	0	10	no	no
IN	H	2.3	5	0	39	no	no
IN	H	2.3	5	0	50	no	no
IN	H	2.3	5	0	50	no	no
IN	H	2.3	4	0	80	no	no
IN	H	2.3	F	0	80	no	no
IN	H	2.3	F	0	80	no	no
IN	H	2.3	F	0	80	no	no
IN	H	2.3	F	0	80	no	no
IN	H	2.3	M	0	80	no	no
IN	H	2.3	M	2.4	80	yes	no
IN	H	5.75	2	0	0	N.D	N.D
IN	H	5.75	2	0	0	N.D	N.D
IN	H	5.75	2	3.5	0	yes	no
IN	H	5.75	2	1.2	0	yes	no
IN	H	5.75	2	0	0	N.D	N.D
IN	H	5.75	3	0	0	N.D	N.D
IN	H	5.75	3	0	0	N.D	N.D
IN	H	5.75	4	0	0	N.D	N.D
IN	H	5.75	4	2.2	0	yes	no
IN	H	5.75	5	0	0	N.D	N.D
IN	H	5.75	F	1.7	0	yes	no
IN	H	5.75	F	4.7	0	yes	yes
IN	H	5.75	M	0	0	N.D	N.D
IN	H	5.75	M	3.2	0	yes	no
IN	H	5.75	M	1.4	0	yes	no
IN	H	5.75	M	1.3	0	yes	no
IN	H	5.75	5	0	8	no	no
IN	H	5.75	5	4.5	8	yes	yes
IN	H	5.75	5	3	8	yes	no
IN	H	5.75	F	0	8	no	no
IN	H	5.75	M	1.7	8	yes	no
IN	H	5.75	M	5	8	yes	yes
IN	H	5.75	5	3.7	17	yes	no
IN	H	5.75	F	5	17	yes	yes
IN	H	5.75	F	4.2	17	yes	yes
IN	H	5.75	M	0	17	no	no
IN	H	5.75	M	2.2	17	yes	no
IN	H	5.75	M	4.2	114	yes	yes
IN	T	3	2	0	0	N.D	N.D
IN	T	3	2	0	0	N.D	N.D
IN	T	3	2	0	0	N.D	N.D
IN	T	3	2	0	0	N.D	N.D
IN	T	3	3	0	0	N.D	N.D
IN	T	3	3	0	0	N.D	N.D
IN	T	3	3	0	0	N.D	N.D
IN	T	3	3	0	0	N.D	N.D
IN	T	3	3	0	0	N.D	N.D
IN	T	3	3	0	0	N.D	N.D
IN	T	3	3	0	0	N.D	N.D
IN	T	3	3	0	0	N.D	N.D
IN	T	3	3	0	0	N.D	N.D
IN	T	3	4	0	0	N.D	N.D
IN	T	3	5	0	0	N.D	N.D
IN	T	3	5	0	0	N.D	N.D
IN	T	3	F	0	0	N.D	N.D
IN	T	3	F	0	0	N.D	N.D
IN	T	3	M	0	0	N.D	N.D
IN	T	3	M	0	0	N.D	N.D
IN	T	3	3	0	10	no	no
IN	T	3	5	0	10	no	no
IN	T	3	5	0	10	no	no
IN	T	3	F	0	10	no	no
IN	T	3	M	0	10	no	no
IN	T	3	M	0	10	no	no
IN	T	3	M	0	10	no	no
IN	T	3	M	0	10	no	no
IN	T	3	M	0	39	no	no
IN	T	3	5	0	44	no	no
IN	T	3	5	0	50	no	no
IN	T	3	3	0	59	no	no
IN	T	3	5	0	59	no	no
IN	T	3	5	0	80	no	no
IN	T	3	5	0	80	no	no
IN	T	3	5	0	80	no	no
IN	T	3	5	0	80	no	no
IN	T	3	M	0	80	no	no
IN	T	5.75	2	0	0	N.D	N.D
IN	T	5.75	2	0	0	N.D	N.D
IN	T	5.75	2	0	0	N.D	N.D
IN	T	5.75	2	0	0	N.D	N.D
IN	T	5.75	2	1.2	0	yes	no
IN	T	5.75	2	0	0	N.D	N.D
IN	T	5.75	2	0	0	N.D	N.D
IN	T	5.75	3	0	0	N.D	N.D
IN	T	5.75	3	3.7	0	yes	no
IN	T	5.75	3	0	0	N.D	N.D
IN	T	5.75	5	1.6	0	yes	no
IN	T	5.75	5	1.2	0	yes	no
IN	T	5.75	5	0	0	N.D	N.D
IN	T	5.75	F	2.2	0	yes	no
IN	T	5.75	M	3.5	0	yes	no
IN	T	5.75	M	0	0	N.D	N.D
IN	T	5.75	M	2.7	0	yes	no
IN	T	5.75	M	0	0	N.D	N.D
IN	T	5.75	3	4.5	8	yes	yes
IN	T	5.75	5	3.5	8	yes	no
IN	T	5.75	5	3.5	8	yes	no
IN	T	5.75	F	4	8	yes	yes
IN	T	5.75	M	1.4	8	yes	no
IN	T	5.75	M	4.5	8	yes	yes
IN	T	5.75	5	4	17	yes	yes
IN	T	5.75	5	5.2	17	yes	yes
IN	T	5.75	F	1.2	17	yes	no
IN	T	5.75	M	2.2	17	yes	no
IN	T	5.75	M	5	17	yes	yes
IN	T	5.75	4	0	46	no	no
IN	T	5.75	5	5.4	55	yes	yes
IN	T	5.75	M	4.5	114	yes	yes
MF	H	2.3	2	0.7	0	yes	no
MF	H	2.3	3	0	0	N.D	N.D
MF	H	2.3	3	0	0	N.D	N.D
MF	H	2.3	5	0	0	N.D	N.D
MF	H	2.3	5	0.7	0	yes	no
MF	H	2.3	5	0.7	0	yes	no
MF	H	2.3	F	1.7	0	yes	no
MF	H	2.3	M	0	0	N.D	N.D
MF	H	2.3	5	0	53	no	no
MF	H	2.3	5	0	53	no	no
MF	H	2.3	5	0	55	no	no
MF	H	2.3	5	0	55	no	no
MF	H	2.3	5	0	55	no	no
MF	H	2.3	5	0	55	no	no
MF	H	2.3	5	0	55	no	no
MF	H	2.3	5	0	55	no	no
MF	H	2.3	5	0	64	no	no
MF	H	2.3	F	0	64	no	no
MF	H	2.3	F	0	64	no	no
MF	H	2.3	F	0	64	no	no
MF	H	2.3	F	0	64	no	no
MF	H	2.3	F	0	64	no	no
MF	H	2.3	F	0	64	no	no
MF	H	2.3	F	0	64	no	no
MF	H	2.3	F	0	64	no	no
MF	H	2.3	F	0	64	no	no
MF	H	2.3	F	0	64	no	no
MF	H	2.3	F	0	64	no	no
MF	H	2.3	M	0	64	no	no
MF	H	2.3	M	0	64	no	no
MF	H	2.3	M	0	64	no	no
MF	H	2.3	M	0	64	no	no
MF	H	2.3	F	0	71	no	no
MF	H	2.3	F	0	71	no	no
MF	H	2.3	F	0	71	no	no
MF	H	2.3	F	0	71	no	no
MF	H	2.3	F	0	71	no	no
MF	H	2.3	F	0	71	no	no
MF	H	2.3	F	0	71	no	no
MF	H	2.3	F	0	71	no	no
MF	H	2.3	2	0	78	no	no
MF	H	2.3	2	0	78	no	no
MF	H	2.3	3	0	78	no	no
MF	H	2.3	5	0	78	no	no
MF	H	2.3	5	0	78	no	no
MF	H	2.3	5	0	78	no	no
MF	H	2.3	5	0	78	no	no
MF	H	2.3	5	0	78	no	no
MF	H	2.3	F	0	78	no	no
MF	H	2.3	M	0	78	no	no
MF	H	2.3	M	0	78	no	no
MF	H	2.3	M	0	78	no	no
MF	H	2.3	M	0	78	no	no
MF	H	2.3	M	0	78	no	no
MF	H	2.3	M	0	78	no	no
MF	H	2.3	M	0	78	no	no
MF	H	2.3	4	0	85	no	no
MF	H	2.3	5	0	85	no	no
MF	H	2.3	5	0	85	no	no
MF	H	2.3	5	0	85	no	no
MF	H	2.3	5	0	85	no	no
MF	H	2.3	5	0	85	no	no
MF	H	2.3	5	0	85	no	no
MF	H	2.3	5	0	85	no	no
MF	H	2.3	5	0	85	no	no
MF	H	2.3	5	0	85	no	no
MF	H	2.3	5	0	85	no	no
MF	H	2.3	F	0	85	no	no
MF	H	2.3	F	0	85	no	no
MF	H	2.3	F	0	85	no	no
MF	H	2.3	F	0	85	no	no
MF	H	2.3	F	0	85	no	no
MF	H	2.3	M	0	85	no	no
MF	H	2.3	M	0	85	no	no
MF	H	2.3	M	0	85	no	no
MF	H	2.3	M	0	85	no	no
MF	H	2.3	M	0	85	no	no
MF	H	2.3	M	0	85	no	no
MF	H	2.3	M	0	85	no	no
MF	H	2.3	M	0	85	no	no
MF	H	2.3	M	0	85	no	no
MF	H	2.3	M	0	85	no	no
MF	H	2.3	M	0	85	no	no
MF	H	2.3	M	0	85	no	no
MF	H	4.3	5	0.7	0	yes	no
MF	H	4.3	5	3.7	0	yes	no
MF	H	4.3	M	2.4	0	yes	no
MF	H	4.3	M	2.4	0	yes	no
MF	H	4.3	M	0.7	20	yes	no
MF	H	4.3	5	0	53	no	no
MF	H	4.3	5	0	53	no	no
MF	H	4.3	5	0	55	no	no
MF	H	4.3	5	0	55	no	no
MF	H	4.3	5	0	64	no	no
MF	H	4.3	F	0	64	no	no
MF	H	4.3	F	0	64	no	no
MF	H	4.3	F	0	64	no	no
MF	H	4.3	F	0	64	no	no
MF	H	4.3	M	6.2	64	yes	yes
MF	H	4.3	M	0	64	no	no
MF	H	4.3	M	0	64	no	no
MF	H	4.3	F	0	71	no	no
MF	H	4.3	F	0	71	no	no
MF	H	4.3	F	0	71	no	no
MF	H	4.3	F	0	71	no	no
MF	H	4.3	F	0	71	no	no
MF	H	4.3	F	0	71	no	no
MF	H	4.3	F	0	71	no	no
MF	H	4.3	F	0	71	no	no
MF	H	4.3	3	0	78	no	no
MF	H	4.3	5	0	78	no	no
MF	H	4.3	5	0.7	78	yes	no
MF	H	4.3	5	0	78	no	no
MF	H	4.3	F	0	78	no	no
MF	H	4.3	M	0	78	no	no
MF	H	4.3	M	0	78	no	no
MF	H	4.3	M	0	78	no	no
MF	H	4.3	2	0	85	no	no
MF	H	4.3	3	0	85	no	no
MF	H	4.3	4	0	85	no	no
MF	H	4.3	5	0	85	no	no
MF	H	4.3	5	0	85	no	no
MF	H	4.3	5	0	85	no	no
MF	H	4.3	5	0	85	no	no
MF	H	4.3	5	0	85	no	no
MF	H	4.3	5	0	85	no	no
MF	H	4.3	5	0	85	no	no
MF	H	4.3	F	0	85	no	no
MF	H	4.3	F	0	85	no	no
MF	H	4.3	F	0	85	no	no
MF	H	4.3	F	0	85	no	no
MF	H	4.3	F	0	85	no	no
MF	H	4.3	F	0	85	no	no
MF	H	4.3	F	0	85	no	no
MF	H	4.3	F	0	85	no	no
MF	H	4.3	M	0	85	no	no
MF	H	4.3	M	0	85	no	no
MF	H	4.3	M	0	85	no	no
MF	H	4.3	M	0	85	no	no
MF	H	4.3	M	0	85	no	no
MF	H	4.3	M	0	85	no	no
MF	H	4.3	M	0	85	no	no
MF	H	4.3	M	0	85	no	no
MF	H	4.3	M	0	85	no	no
MF	H	4.3	M	0	85	no	no
MF	H	4.3	M	0	85	no	no
MF	H	4.3	M	0	85	no	no
MF	H	5.75	1	2.5	0	yes	no
MF	H	5.75	2	4.5	0	yes	yes
MF	H	5.75	3	5	0	yes	yes
MF	H	5.75	4	1.7	0	yes	no
MF	H	5.75	5	4.2	0	yes	yes
MF	H	5.75	5	4.7	0	yes	yes
MF	H	5.75	M	5.2	0	yes	yes
MF	H	5.75	M	4	0	yes	yes
MF	H	5.75	M	4.7	0	yes	yes
MF	H	5.75	M	4.5	0	yes	yes
MF	H	5.75	1	2.2	50	yes	no
MF	H	5.75	M	2.2	53	yes	no
MF	H	5.75	1	1.7	54	yes	no
MF	H	5.75	1	4.5	54	yes	yes
MF	H	5.75	2	2.7	54	yes	no
MF	H	5.75	5	3.2	54	yes	no
MF	H	5.75	M	6.2	54	yes	yes
MF	H	5.75	M	2.5	54	yes	no
MF	H	5.75	5	1.7	57	yes	no
MF	H	5.75	5	3.4	57	yes	no
MF	H	5.75	5	1.7	59	yes	no
MF	H	5.75	5	2.5	59	yes	no
MF	H	5.75	5	3.5	59	yes	no
MF	H	5.75	5	2.2	59	yes	no
MF	H	5.75	5	1.4	59	yes	no
MF	H	5.75	5	0	59	no	no
MF	H	5.75	5	2.7	59	yes	no
MF	H	5.75	2	0	68	no	no
MF	H	5.75	5	2	68	yes	no
MF	H	5.75	5	0	68	no	no
MF	H	5.75	F	2.7	68	yes	no
MF	H	5.75	3	0	97	no	no
MF	H	5.75	4	0	97	no	no
MF	H	5.75	5	0	97	no	no
MF	H	5.75	5	3.7	97	yes	no
MF	H	5.75	M	0	97	no	no
MF	H	5.75	M	3.2	97	yes	no
MF	H	5.75	M	0	97	no	no
MF	H	5.75	M	2.5	97	yes	no
MF	H	5.75	F	2.5	109	yes	no
MF	H	5.75	F	0	109	no	no
MF	H	5.75	M	0	109	no	no
MF	H	5.75	M	0	109	no	no
MF	H	5.75	M	0	109	no	no
MF	H	5.75	M	0	109	no	no
MF	H	5.75	M	0	109	no	no
MF	H	5.75	2	0	116	no	no
MF	H	5.75	2	0	116	no	no
MF	H	5.75	2	0	116	no	no
MF	H	5.75	3	0	116	no	no
MF	H	5.75	3	0	116	no	no
MF	H	5.75	3	3.5	116	yes	no
MF	H	5.75	5	3.7	116	yes	no
MF	H	5.75	5	1.2	116	yes	no
MF	H	5.75	5	5.5	116	yes	yes
MF	H	5.75	5	0	116	no	no
MF	H	5.75	5	2.5	116	yes	no
MF	H	5.75	F	0	116	no	no
MF	H	5.75	M	0.7	116	yes	no
MF	H	5.75	M	1.2	116	yes	no
MF	H	5.75	M	0	116	no	no
MF	H	5.75	M	4	132	yes	yes
MF	H	5.75	F	0	139	no	no
MF	H	5.75	F	0	139	no	no
MF	H	5.75	F	0	139	no	no
MF	H	5.75	F	0	139	no	no
MF	T	3	2	0.7	0	yes	no
MF	T	3	3	1.2	0	yes	no
MF	T	3	5	0.7	0	yes	no
MF	T	3	5	0.7	0	yes	no
MF	T	3	5	1.2	0	yes	no
MF	T	3	5	0	0	N.D	N.D
MF	T	3	F	0.7	0	yes	no
MF	T	3	M	0.7	0	yes	no
MF	T	3	5	0	52	no	no
MF	T	3	5	0	52	no	no
MF	T	3	5	0	54	no	no
MF	T	3	5	0	54	no	no
MF	T	3	5	0	54	no	no
MF	T	3	5	0	54	no	no
MF	T	3	5	0	54	no	no
MF	T	3	5	0	54	no	no
MF	T	3	F	0	63	no	no
MF	T	3	F	0	63	no	no
MF	T	3	F	0	63	no	no
MF	T	3	F	0	63	no	no
MF	T	3	F	0.7	63	yes	no
MF	T	3	F	0	63	no	no
MF	T	3	F	0	63	no	no
MF	T	3	F	0	63	no	no
MF	T	3	F	0	63	no	no
MF	T	3	F	0	63	no	no
MF	T	3	F	0	63	no	no
MF	T	3	M	0	63	no	no
MF	T	3	M	0	63	no	no
MF	T	3	M	0	63	no	no
MF	T	3	M	0	63	no	no
MF	T	3	M	0	63	no	no
MF	T	3	5	0	70	no	no
MF	T	3	F	0	70	no	no
MF	T	3	F	0	70	no	no
MF	T	3	F	0	70	no	no
MF	T	3	F	0	70	no	no
MF	T	3	F	0	70	no	no
MF	T	3	F	0	70	no	no
MF	T	3	M	0	70	no	no
MF	T	3	M	0	70	no	no
MF	T	3	3	0	77	no	no
MF	T	3	5	0	77	no	no
MF	T	3	5	0	77	no	no
MF	T	3	5	0	77	no	no
MF	T	3	5	0	77	no	no
MF	T	3	5	0	77	no	no
MF	T	3	F	0	77	no	no
MF	T	3	F	0	77	no	no
MF	T	3	F	0	77	no	no
MF	T	3	M	0	77	no	no
MF	T	3	M	0	77	no	no
MF	T	3	M	0	77	no	no
MF	T	3	M	0	77	no	no
MF	T	3	M	0	77	no	no
MF	T	3	M	0	77	no	no
MF	T	3	M	0	77	no	no
MF	T	3	2	0	84	no	no
MF	T	3	3	0	84	no	no
MF	T	3	3	0	84	no	no
MF	T	3	5	0	84	no	no
MF	T	3	5	0	84	no	no
MF	T	3	5	0	84	no	no
MF	T	3	5	0	84	no	no
MF	T	3	5	0	84	no	no
MF	T	3	5	0	84	no	no
MF	T	3	5	0	84	no	no
MF	T	3	5	0	84	no	no
MF	T	3	5	0	84	no	no
MF	T	3	5	0	84	no	no
MF	T	3	5	0	84	no	no
MF	T	3	5	0	84	no	no
MF	T	3	5	0	84	no	no
MF	T	3	5	0	84	no	no
MF	T	3	F	0	84	no	no
MF	T	3	F	0	84	no	no
MF	T	3	F	0	84	no	no
MF	T	3	F	0	84	no	no
MF	T	3	F	0	84	no	no
MF	T	3	F	0	84	no	no
MF	T	3	F	0	84	no	no
MF	T	3	F	0	84	no	no
MF	T	3	M	0	84	no	no
MF	T	3	M	1.2	84	yes	no
MF	T	3	M	0	84	no	no
MF	T	3	M	0	84	no	no
MF	T	3	M	0	84	no	no
MF	T	3	M	0	84	no	no
MF	T	3	M	0	84	no	no
MF	T	3	M	0	84	no	no
MF	T	3	M	0	84	no	no
MF	T	3	M	0	84	no	no
MF	T	3	M	4.7	84	yes	yes
MF	T	3	M	0	84	no	no
MF	T	3	M	0	84	no	no
MF	T	3	M	0	84	no	no
MF	T	5	3	0	0	N.D	N.D
MF	T	5	4	3.2	0	yes	no
MF	T	5	M	3.4	0	yes	no
MF	T	5	M	2.7	0	yes	no
MF	T	5	5	1.7	19	yes	no
MF	T	5	5	0	52	no	no
MF	T	5	5	0	52	no	no
MF	T	5	5	0	54	no	no
MF	T	5	5	0	54	no	no
MF	T	5	F	0	63	no	no
MF	T	5	F	0	63	no	no
MF	T	5	F	0	63	no	no
MF	T	5	F	1.7	63	yes	no
MF	T	5	F	0	63	no	no
MF	T	5	F	0.7	63	yes	no
MF	T	5	F	0.7	63	yes	no
MF	T	5	M	0	63	no	no
MF	T	5	F	0	70	no	no
MF	T	5	F	0	70	no	no
MF	T	5	F	0	70	no	no
MF	T	5	F	0	70	no	no
MF	T	5	M	0.7	70	yes	no
MF	T	5	M	0	70	no	no
MF	T	5	M	0	70	no	no
MF	T	5	M	0	70	no	no
MF	T	5	5	0	77	no	no
MF	T	5	5	0	77	no	no
MF	T	5	5	0	77	no	no
MF	T	5	5	0	77	no	no
MF	T	5	5	0	77	no	no
MF	T	5	F	0	77	no	no
MF	T	5	M	0	77	no	no
MF	T	5	M	0	77	no	no
MF	T	5	5	0	84	no	no
MF	T	5	5	0	84	no	no
MF	T	5	5	0	84	no	no
MF	T	5	5	0	84	no	no
MF	T	5	5	0	84	no	no
MF	T	5	5	0	84	no	no
MF	T	5	5	0	84	no	no
MF	T	5	F	0	84	no	no
MF	T	5	F	0	84	no	no
MF	T	5	F	0	84	no	no
MF	T	5	F	0	84	no	no
MF	T	5	F	0	84	no	no
MF	T	5	M	0	84	no	no
MF	T	5	M	0	84	no	no
MF	T	5	M	0	84	no	no
MF	T	5	M	0	84	no	no
MF	T	5	M	0	84	no	no
MF	T	5	M	0	84	no	no
MF	T	5	M	0	84	no	no
MF	T	5	M	0	84	no	no
MF	T	5	M	0	84	no	no
MF	T	5	M	0	84	no	no
MF	T	5	M	0	84	no	no
MF	T	5.75	1	0.7	0	yes	no
MF	T	5.75	2	3.4	0	yes	no
MF	T	5.75	2	3.4	0	yes	no
MF	T	5.75	3	4.2	0	yes	yes
MF	T	5.75	4	3.4	0	yes	no
MF	T	5.75	5	4.4	0	yes	yes
MF	T	5.75	5	3.5	0	yes	no
MF	T	5.75	5	4.5	0	yes	yes
MF	T	5.75	F	4.7	0	yes	yes
MF	T	5.75	F	4.7	0	yes	yes
MF	T	5.75	F	4.1	0	yes	yes
MF	T	5.75	M	3.4	0	yes	no
MF	T	5.75	1	1.4	49	yes	no
MF	T	5.75	2	0	49	no	no
MF	T	5.75	3	0.7	49	yes	no
MF	T	5.75	5	0	49	no	no
MF	T	5.75	5	2.4	49	yes	no
MF	T	5.75	F	0	49	no	no
MF	T	5.75	M	0	49	no	no
MF	T	5.75	2	0	55	no	no
MF	T	5.75	5	3.2	55	yes	no
MF	T	5.75	5	0	55	no	no
MF	T	5.75	5	0	55	no	no
MF	T	5.75	5	3.5	55	yes	no
MF	T	5.75	F	3.5	55	yes	no
MF	T	5.75	5	3	58	yes	no
MF	T	5.75	5	3.2	58	yes	no
MF	T	5.75	5	2.2	60	yes	no
MF	T	5.75	5	0	60	no	no
MF	T	5.75	5	2.2	60	yes	no
MF	T	5.75	5	2.7	60	yes	no
MF	T	5.75	5	0	60	no	no
MF	T	5.75	5	2.2	60	yes	no
MF	T	5.75	1	0	69	no	no
MF	T	5.75	1	0	69	no	no
MF	T	5.75	3	0	69	no	no
MF	T	5.75	5	0	69	no	no
MF	T	5.75	5	0	69	no	no
MF	T	5.75	5	0	69	no	no
MF	T	5.75	M	0	69	no	no
MF	T	5.75	M	0	69	no	no
MF	T	5.75	3	0	81	no	no
MF	T	5.75	5	1.4	81	yes	no
MF	T	5.75	5	3.7	81	yes	no
MF	T	5.75	5	0	81	no	no
MF	T	5.75	5	0	81	no	no
MF	T	5.75	5	0	81	no	no
MF	T	5.75	2	0	83	no	no
MF	T	5.75	3	0	83	no	no
MF	T	5.75	4	0	83	no	no
MF	T	5.75	5	2.2	83	yes	no
MF	T	5.75	5	1.9	83	yes	no
MF	T	5.75	5	0	83	no	no
MF	T	5.75	5	2.2	83	yes	no
MF	T	5.75	5	2.2	83	yes	no
MF	T	5.75	5	0	83	no	no
MF	T	5.75	5	3.2	83	yes	no
MF	T	5.75	5	0	83	no	no
MF	T	5.75	5	3	83	yes	no
MF	T	5.75	5	1.9	83	yes	no
MF	T	5.75	5	5.2	83	yes	yes
MF	T	5.75	5	1.9	83	yes	no
MF	T	5.75	5	0	83	no	no
MF	T	5.75	F	4.5	83	yes	yes
MF	T	5.75	F	0	83	no	no
MF	T	5.75	M	5.7	83	yes	yes
MF	T	5.75	M	2.2	83	yes	no
MF	T	5.75	M	2.2	83	yes	no
MF	T	5.75	M	1.9	83	yes	no
MF	T	5.75	M	0.7	83	yes	no
MF	T	5.75	M	2.7	83	yes	no
MF	T	5.75	M	2.7	83	yes	no
MF	T	5.75	M	1.9	83	yes	no
MF	T	5.75	M	2.2	83	yes	no
MF	T	5.75	4	4.2	98	yes	yes
MF	T	5.75	5	3.2	98	yes	no
MF	T	5.75	5	0	98	no	no
MF	T	5.75	5	0	98	no	no
MF	T	5.75	M	4.5	98	yes	yes
MF	T	5.75	M	0	98	no	no
MF	T	5.75	M	0	98	no	no
MF	T	5.75	M	3.2	98	yes	no
MF	T	5.75	5	5.2	110	yes	yes
MF	T	5.75	F	0.7	110	yes	no
MF	T	5.75	F	0	110	no	no
MF	T	5.75	F	0.7	110	yes	no
MF	T	5.75	F	0.7	110	yes	no
MF	T	5.75	M	1.2	110	yes	no
MF	T	5.75	M	0	110	no	no
MF	T	5.75	M	5.7	110	yes	yes
MF	T	5.75	3	0	117	no	no
MF	T	5.75	3	0	117	no	no
MF	T	5.75	3	0	117	no	no
MF	T	5.75	3	0	117	no	no
MF	T	5.75	4	0	117	no	no
MF	T	5.75	4	0	117	no	no
MF	T	5.75	4	5.7	117	yes	yes
MF	T	5.75	F	0	117	no	no
MF	T	5.75	F	3	117	yes	no
MF	T	5.75	F	0	117	no	no
MF	T	5.75	F	0	117	no	no
MF	T	5.75	M	0.7	117	yes	no
MF	T	5.75	M	0	117	no	no
MF	T	5.75	M	0	117	no	no
MF	T	5.75	5	0	133	no	no
MF	T	5.75	5	0	133	no	no
MF	T	5.75	5	0	133	no	no
MF	T	5.75	M	0	133	no	no
MF	T	5.75	F	0	140	no	no
MF	T	5.75	F	0	140	no	no
MF	T	5.75	F	0	140	no	no
MF	T	5.75	F	0	140	no	no
MF	T	5.75	F	0	140	no	no
MF	T	5.75	F	0	140	no	no
MF	T	5.75	F	0	140	no	no
MF	T	5.75	F	0	140	no	no
PF	H	6.95	2	5.7	0	yes	yes
PF	H	6.95	5	6	0	yes	yes
PF	H	6.95	5	5.5	0	yes	yes
PF	H	6.95	F	6.7	0	yes	yes
PF	H	6.95	F	5.1	0	yes	yes
PF	H	6.95	M	5.7	0	yes	yes
PF	H	6.95	M	5.5	0	yes	yes
PF	H	6.95	M	6	0	yes	yes
PF	H	6.95	3	3.5	19	yes	no
PF	H	6.95	4	4.7	19	yes	yes
PF	H	6.95	4	4.5	19	yes	yes
PF	H	6.95	5	5.7	19	yes	yes
PF	H	6.95	5	4.7	19	yes	yes
PF	H	6.95	5	3.7	57	yes	no
PF	H	6.95	5	5	57	yes	yes
PF	H	6.95	5	2.2	59	yes	no
PF	H	6.95	5	5	59	yes	yes
PF	H	6.95	5	3.2	59	yes	no
PF	H	6.95	5	0	59	no	no
PF	H	6.95	5	2.5	59	yes	no
PF	H	6.95	5	2.5	59	yes	no
PF	H	6.95	1	0	68	no	no
PF	H	6.95	2	0	68	no	no
PF	H	6.95	5	4.2	68	yes	yes
PF	H	6.95	5	3.5	68	yes	no
PF	H	6.95	5	2	68	yes	no
PF	H	6.95	5	2.5	68	yes	no
PF	H	6.95	M	3.5	68	yes	no
PF	H	6.95	M	4.2	68	yes	yes
PF	H	6.95	3	4.5	80	yes	yes
PF	H	6.95	5	4.2	80	yes	yes
PF	H	6.95	5	1.7	80	yes	no
PF	H	6.95	F	1.7	80	yes	no
PF	H	6.95	M	4.7	80	yes	yes
PF	H	6.95	M	4.7	80	yes	yes
PF	H	6.95	M	1.7	80	yes	no
PF	H	6.95	M	3.5	80	yes	no
PF	H	6.95	4	5.2	82	yes	yes
PF	H	6.95	5	4.2	82	yes	yes
PF	H	6.95	5	6.5	82	yes	yes
PF	H	6.95	5	2.7	82	yes	no
PF	H	6.95	5	4.5	82	yes	yes
PF	H	6.95	5	3.7	82	yes	no
PF	H	6.95	5	0.7	82	yes	no
PF	H	6.95	M	3	82	yes	no
PF	H	6.95	M	1.9	82	yes	no
PF	H	6.95	5	4	132	yes	yes
PF	H	6.95	5	1.7	132	yes	no
PF	H	6.95	5	0	132	no	no
PF	H	6.95	5	0	132	no	no
PF	H	6.95	M	0	132	no	no
PF	H	6.95	M	5	132	yes	yes
PF	H	6.95	M	1.2	132	yes	no
PF	H	6.95	M	0	132	no	no
PF	H	6.95	F	0	139	no	no
PF	H	6.95	F	0	139	no	no
PF	H	6.95	F	0	139	no	no
PF	H	6.95	F	0	139	no	no
PF	H	6.95	F	1.4	139	yes	no
PF	H	6.95	F	0	139	no	no
PF	H	6.95	F	5.7	139	yes	yes
PF	H	6.95	F	5.5	139	yes	yes
PF	H	6.95	M	0.7	139	yes	no
PF	H	6.95	M	2.4	139	yes	no
PF	H	6.95	M	0	139	no	no
PF	H	6.95	M	2.7	139	yes	no
PF	H	6.95	M	0	139	no	no
PF	H	6.95	M	0	139	no	no
PF	H	6.95	M	0	139	no	no
PF	H	6.95	M	0	139	no	no
PF	H	6.95	M	0	139	no	no
PF	H	6.95	M	2.7	139	yes	no
PF	H	6.95	M	0.7	139	yes	no
PF	H	6.95	M	0	139	no	no
PF	H	6.95	M	0	139	no	no
PF	H	6.95	M	4	139	yes	yes
PF	H	6.95	M	0	139	no	no
PF	T	6.95	2	4.2	0	yes	yes
PF	T	6.95	2	5.2	0	yes	yes
PF	T	6.95	3	2.4	0	yes	no
PF	T	6.95	5	5.2	0	yes	yes
PF	T	6.95	5	5.4	0	yes	yes
PF	T	6.95	F	4.7	0	yes	yes
PF	T	6.95	F	5.7	0	yes	yes
PF	T	6.95	M	5.4	0	yes	yes
PF	T	6.95	5	5.7	20	yes	yes
PF	T	6.95	5	4	20	yes	yes
PF	T	6.95	5	5.5	20	yes	yes
PF	T	6.95	5	6.4	20	yes	yes
PF	T	6.95	5	4	20	yes	yes
PF	T	6.95	5	0	20	no	no
PF	T	6.95	5	0	20	no	no
PF	T	6.95	5	4.7	20	yes	yes
PF	T	6.95	F	6.4	20	yes	yes
PF	T	6.95	4	0	48	no	no
PF	T	6.95	5	2.7	49	yes	no
PF	T	6.95	5	3.7	55	yes	no
PF	T	6.95	5	2.2	58	yes	no
PF	T	6.95	5	5	58	yes	yes
PF	T	6.95	5	2.2	60	yes	no
PF	T	6.95	5	3.4	60	yes	no
PF	T	6.95	5	3.2	60	yes	no
PF	T	6.95	5	4	60	yes	yes
PF	T	6.95	1	0	69	no	no
PF	T	6.95	1	0	69	no	no
PF	T	6.95	1	0	69	no	no
PF	T	6.95	2	1.4	69	yes	no
PF	T	6.95	3	2.2	69	yes	no
PF	T	6.95	5	2.4	69	yes	no
PF	T	6.95	M	1.7	69	yes	no
PF	T	6.95	M	3.4	69	yes	no
PF	T	6.95	2	1.2	81	yes	no
PF	T	6.95	3	0	81	no	no
PF	T	6.95	4	0.7	81	yes	no
PF	T	6.95	5	3	81	yes	no
PF	T	6.95	3	3.7	83	yes	no
PF	T	6.95	4	0	83	no	no
PF	T	6.95	5	0	83	no	no
PF	T	6.95	F	6.2	83	yes	yes
PF	T	6.95	M	6.2	83	yes	yes
PF	T	6.95	F	3.5	133	yes	no
PF	T	6.95	F	7.2	133	yes	yes
PF	T	6.95	M	0	133	no	no
PF	T	6.95	M	0.6	133	yes	no
PF	T	6.95	M	0	133	no	no
PF	T	6.95	M	3.5	133	yes	no
PF	T	6.95	M	0	133	no	no
PF	T	6.95	M	0	133	no	no
PF	T	6.95	M	0	133	no	no
PF	T	6.95	M	0	133	no	no
PF	T	6.95	F	0	140	no	no
PF	T	6.95	F	3.7	140	yes	no
PF	T	6.95	F	1.7	140	yes	no
PF	T	6.95	F	0	140	no	no
PF	T	6.95	M	0	140	no	no
PF	T	6.95	M	0	140	no	no
PF	T	6.95	M	0	140	no	no
PF	T	6.95	M	2.4	140	yes	no
PF	T	6.95	M	0	140	no	no
PF	T	6.95	M	0	140	no	no
PF	T	6.95	M	4.5	140	yes	yes
PF	T	6.95	M	0	140	no	no
PF	T	6.95	M	0	140	no	no
PF	T	6.95	M	0	140	no	no
PF	T	6.95	M	0	140	no	no
PF	T	6.95	M	0	140	no	no
PF	T	6.95	M	0.7	140	yes	no
PF	T	6.95	M	0	140	no	no
PF	T	6.95	M	3.7	140	yes	no
PF	T	6.95	M	1.2	140	yes	no
PF	T	6.95	M	0	140	no	no
